# Supplementary material for: Identification of Schistosoma mansoni microRNAs
Source: BMC Genomics. 2011 Jan 19;12:47. doi: 10.1186/1471-2164-12-47 (PMC3034697; doi:10.1186/1471-2164-12-47)
Supplement: Additional file 1 — Table S1. Clustering of 584 sequenced miRNAs. 584 sequenced miRNAs were grouped into 211 clusters. The putative miRNA ID, sequence, length, the number of sequences (Frequency) and genomic locations are shown. The results in Northern blot analysis are shown (+ positive signal, - neative signal, NT not tested). Known genomic locations are hyperlinked to http://www.schistodb.net. This Table is also available at http://www.cebio.org/content/2009/04/08/schistosoma-mansoni-micrornas. [file 1471-2164-12-47-S1.XLS]

## Sheet: Plan1
Additional File 1, Table S1: 584 sequenced miRNAs were grouped into 211 clusters.
The putative miRNA ID, sequence, length, the number of sequences (Frequency) and genomic locations are shown.
The results in Northern blot analysis are shown (+ positive signal, - neative signal, NT not tested).
Known genomic locations are hyperlinked to www.schistodb.net. This Table is also available at http://www.cebio.org/content/2009/04/08/schistosoma-mansoni-micrornas.
Sequence ID	miRNA Sequence (5'-3')	Length	Frequency	Northern Blot	Genomic Location
sma-miR-1	GGTCATGTCAGATGAGTCGTGGTGC	25	32	NT
sma-miR-2	TGATCCGGCGGGTGCGGTGCCAGTT	25	24	+	Smp_scaff013386:1052..1077
sma-miR-3	ACGTGAGTATAGGGGCGAAAGACTA	25	24	+	Smp_scaff 015051:1455..1482
sma-miR-4	TTGAATCTGGGTCGTGCGGTCGCAT	25	17	+	Smp_scaff 015219:199..228
sma-miR-5	AATGTAGGTAAGGGAAGTCGGCA	23	13	+	Smp_scaff 015642:1137..1159
sma-miR-6	TTCGATTCCGGAGAGGGAGCCTG	23	10	+	Smp_scaff 015219:463..486
sma-miR-7	TTGATTCGGTGGGTGGTGGTGC	22	10	-	Smp_scaff 015609:101..123
sma-miR-8	ACTGGGGCGGTACATCCGTCAAA	23	8	NT
sma-miR-9	TAAATCGGAACAGAGACGGGGTGC	24	9	+	Smp_scaff 007962:435..461
sma-miR-10	TAAACCAGGGGTCGGGAGTTC	21	6	-	Smp_scaff 003291:1015..1035
sma-miR-11	AGGTCGTTGGATTGGCGTCGTTGT	24	8	-	Smp_scaff 015609:591..615
sma-miR-12	TTATGGAGTAGTGTGGTCGTG	21	8	NT
sma-miR-13	TACATCCATCATGTCTCCTCACAA	24	9	-	Smp_scaff 15230:1826..1852
sma-miR-14	ATTTCGGGGTGCGTGGTCT	19	8	NT
sma-miR-15	CGGGTGTCGGGAGCGGACGGC	21	6	-	Smp_scaff 003242:75..98
sma-miR-16	ATAGGTGGGAGCTGGGTGCTTC	22	6	-	Smp_scaff 015642:1783..1804
sma-miR-17	CGAGGTGGAGAAGGGTTCCA	20	6	-	Smp_scaff 014853:236..255
sma-miR-18	TTTGGGGTACGGGGGTCGAC	20	6	+	Smp_scaff 015270:461..481
sma-miR-19	TGGTTGGGTCGGTAGGTGG	19	6	-	Smp_scaff 017601:2493..2511
sma-miR-20	AGTCGTGGTGCGAATTGCGGTGT	23	5	+	Smp_scaff 015642:1952..1974
sma-miR-21	GTTGGTGGAGCGATTTGTCTG	21	4	-	Smp_scaff 015122:970..990
sma-miR-22	TGATCGTAAGGCAATGTGGTGTTT	24	3	+	Smp_scaff 013172:1207..1230
sma-miR-23	GCGGTGTGTCGGAGATGGCGGC	22	3	-	Smp_scaff 015318:1301..1323
sma-miR-24	ATGGTAACGCGGGTGTCCTATG	22	3	-	Smp_scaff 013300:510..531
sma-miR-25	ACGTCGGCGAGAGTTCTGGGA	21	3	-	Smp_scaff 006489:1115..1135
sma-miR-26	TTGGTGTGAGGGTCTGCTTG	20	3	+	Smp_scaff 015318:1119..1138
sma-miR-27	TTGAATCTGGGTCGTGCG	18	3	-	Smp_scaff 015219:210..227
sma-miR-29	AAGTCGTAACAAGGTTTCCGTAGGT	25	2	-	Smp_scaff 013172:104..128
sma-miR-30	CCCGGCCCGGACACTGTGAGGATT	24	2	NT
sma-miR-31	CGGAGTTTGAAGCAAGAGGTGTCA	24	2	-	Smp_scaff 015642:2198..2221
sma-miR-32	CGTGACTGGGATCGGGGCTTGCA	23	2	+	Smp_scaff 003570:35..57
sma-miR-33	TGAAAGACGATGGTAGTGAGATG	23	2	NT
sma-miR-34	CCACGCCTGTCCGAGGGTCGGC	22	2	NT
sma-miR-35	ACGCGGGTGTCCTATGGTGAGC	22	2	NT
sma-miR-36	GTGAGCAAAGTTTCAGGTGTGT	22	2	NT
sma-miR-37	CTTGGAGGCCAGGGTGCGGGAT	22	3	NT
sma-miR-39	GTACTTGGGCATACTGGCCGC	21	2	NT
sma-miR-40	TGTGCGCGAGTCATTGGGTGT	21	2	NT
sma-miR-41	ATGAGCGTGAGGATACTAAAT	21	2	NT
sma-miR-42	CTGGTGCCAGCAGCCGCGGTA	21	2	NT
sma-miR-43	GTTAGTTGGTGAGGTTGGATA	21	2	NT
sma-miR-44	GTGTCGGCGACGGATCTTTCA	21	2	NT
sma-miR-45	CAACGAGTAGGAGGGTCGCT	20	2	NT
sma-miR-46	CTCTGTGGGCGTGGGTTCGA	20	1	NT
sma-miR-47	ACGGGGAGGTAGTGACGAAA	20	2	NT
sma-miR-48	TGTGGTGTAGTGGTAGACG	19	2	NT
sma-miR-49	ATGGGCTGTGAGTGTTACT	19	2	NT
sma-miR-50	ATCGAGAGGTCCCCGGTTC	19	2	NT
sma-miR-51	ATGGCGGTGTTAGAGGTG	18	2	NT
sma-miR-52	GCCCAGCCACGTGTCGGA	18	2	NT
sma-miR-65	TGACCTGTCGGCATGCTTCCGGATGC	26	1	NT
sma-miR-66	TGGAGTGACGGCAACGAGTAGGAGG	25	1	NT
sma-miR-68	ACAGTGCGTGAAACCGCTCAAAGGT	25	1	NT
sma-miR-74	AGTCGGAAGCCGCTAAGGAGTGT	23	1	NT
sma-miR-75	ACGTCGGGCCCGGTCAGTACTTG	23	1	NT
sma-miR-77	ACGGGTGGAGTTGAACTGCAAG	22	1	NT
sma-miR-78	CACCGTCGTGACTGGGATCGGG	22	1	NT
sma-miR-79	CAGCCCCCTGTAGCGAAAGGGA	22	1	NT
sma-miR-80	TTGGGCCAATAGTCTGTGGTGT	22	1	NT
sma-miR-83	CTTTTGGTGTCTGGACTGGACC	22	1	NT
sma-miR-86	GCTGGGCGTGGTGGCGTGCGCC	22	1	NT
sma-miR-89	TCGGTCCAGTTGGGGGCTGGT	21	1	NT
sma-miR-90	CTACGAAGGTTACGGACGTAT	21	1	NT
sma-miR-91	GTGTCGGAGATGGCGGCTTCG	21	1	NT
sma-miR-92	ACGAGAGGAACCGCAGGTTCA	21	1	NT
sma-miR-94	TCGGCGAGAGTTCTGGGAAGA	21	1	NT
sma-miR-95	CGTCTAAGGAGGGGCGGACCG	21	1	NT
sma-miR-96	GGAGGTAGTTCGTTGTGTGGT	21	1	NT
sma-miR-98	CGGGGGTCGACACGATATCTA	21	1	NT
sma-miR-99	CAGCTGCCCACCATTCCCAAA	21	1	NT
sma-miR-100	GTCAGTCTTGGTTGGGTCGGT	21	1	NT
sma-miR-102	ACTCACCCGGCCCGGACACTG	21	1	NT
sma-miR-103	CCAAGGACGGCAGCAGGCGCG	21	1	NT
sma-miR-105	AGGAGTGGAGCCTGCGGTTTA	21	1	NT
sma-miR-106	TTGGTATATGTGCCTGGTCGA	21	1	NT
sma-miR-108	ATCGTGTTCTGCCGAAAGAGC	21	1	NT
sma-miR-112	ACTTACACGAGTCCGATAGC	20	1	NT
sma-miR-114	TAGTCTGTGGTGTAGTGGTA	20	1	NT
sma-miR-115	TGTGTGCACCGTCGGGGCGG	20	1	NT
sma-miR-116	CCGTCGTGAGACAGGTTAGT	20	1	NT
sma-miR-121	TATCTGAAGTAAACTGCGAA	20	1	NT
sma-miR-122	AGCTGGGTGCTTCGGTGTCC	20	1	NT
sma-miR-124	ATGTGAGTGCCAAGTGGGCC	20	1	NT
sma-miR-125	ATCTGGGTCGTGCGGGCGCA	20	1	NT
sma-miR-126	TCCGGAGAGGGAGCCTGAGA	20	1	NT
sma-miR-128	TAAGAGGGTCGCTGTGGCTA	20	1	NT
sma-miR-129	ACCAGGAGTGGAGCCTGCGG	20	1	NT
sma-miR-133	TTAGAGGCATTGGGGAGGAA	20	1	NT
sma-miR-135	TGACTGGGGCGGTACATCCG	20	1	NT
sma-miR-136	ATTGAATGTGAGTGCCAAGT	20	1	NT
sma-miR-138	TTAAAACTGGGTGAGATTGA	20	1	NT
sma-miR-139	AACTGGCGCTGTGGGATGA	19	1	NT
sma-miR-140	CTTGGTGGTAGTAGCAAAT	19	1	NT
sma-miR-141	CGACCTCGGATCAGGCGTG	19	1	NT
sma-miR-142	ATCGGAGCTTGGGGTCATG	19	1	NT
sma-miR-143	GTCTGTGGTGTAGTGGTAG	19	1	NT
sma-miR-145	AGACATGATGGATGTAGTA	19	1	NT
sma-miR-146	TTGAAGCAAGAGGTGTCAG	19	1	NT
sma-miR-147	AACGGGTGCTGGTGGGTTG	19	1	NT
sma-miR-148	CGTCGGCGGTTGCGTGTGT	19	1	NT
sma-miR-149	AGGGAACGTGAGCTGGGTT	19	1	NT
sma-miR-150	TTTTGGTGGGTATGTGTGA	19	1	NT
sma-miR-151	GGTGAGCTCAGTCAGGACA	19	1	NT
sma-miR-152	TTGTGGCGGCCAAGCGTTC	19	1	NT
sma-miR-153	CTTGACGTAATGATTTGAG	19	1	NT
sma-miR-154	ACGGCAACGAGTAGGAGGG	19	1	NT
sma-miR-155	ATGTGGGCGTGGGTTCGTA	19	1	NT
sma-miR-156	TCTTCATCATAGTACTCGG	19	1	NT
sma-miR-157	AAGTCGCACGAAATTGAGC	19	1	NT
sma-miR-159	TCACGTCGGCGGTTGCGTG	19	1	NT
sma-miR-160	CTTGGTCTAGGCATGGAGT	19	1	NT
sma-miR-161	AGTGGAAGCGTGCTGGGCC	19	1	NT
sma-miR-163	TTGAACAATGTAGGTAAGG	19	1	NT
sma-miR-164	TGCCGCTCGACTGATGCTG	19	1	NT
sma-miR-165	GCTTCGGTGCGCGTTGTGG	19	1	NT
sma-miR-168	CTGGTGGAGGACCGTAGCG	19	1	NT
sma-miR-169	TAACAGGTCTGTGATGCCC	19	1	NT
sma-miR-170	TGGAGTCGGGTTGTTTGTG	19	1	NT
sma-miR-171	TTCCCCTAGTAACTGCGAG	19	1	NT
sma-miR-172	TAACGTGAGTATGGGGGCG	19	1	NT
sma-miR-176	GTTGGGTCGGTAGGTGGC	18	1	NT
sma-miR-178	ACTCTGGTGGAGGACCGT	18	1	NT
sma-miR-180	CATATCACTAAGCGGAGG	18	1	NT
sma-miR-181	TTCAGTGAAACGGGAACG	18	1	NT
sma-miR-182	CCGAGGTGGAGAAGGGTT	18	1	NT
sma-miR-183	TCCATGTGACAGCCCGGT	18	1	NT
sma-miR-184	GTGCTGGTGGGTTGACGA	18	1	NT
sma-miR-185	ATTCAGCTGATGAGTGTG	18	1	NT
sma-miR-186	AAGTCCCCGCGTGGTGCG	18	1	NT
sma-miR-187	TTTTGGTGGGTATGTGTG	18	1	NT
sma-miR-189	ACCAGGGGTCGGGGGTTC	18	1	NT
sma-miR-190	GTAAAAGTCGTAACAAGG	18	1	NT
sma-miR-191	AGGTCCAACGCTCGAGCG	18	1	NT
sma-miR-192	CTGGGGGTTTTGGTGGGC	18	1	NT
sma-miR-194	ACGGGGAATCAGGGTTCG	18	1	NT
sma-miR-195	CCCTTGGAGTCGGGTTGT	18	1	NT
sma-miR-197	AACTGGCGCTGTGGGATG	18	1	NT
sma-miR-198	GCTGGTGGGTTGACGAGT	18	1	NT
sma-miR-199	ACTTACACGAGTCCGATA	18	1	NT
sma-miR-200	ATGAGCGTGAGGATACTA	18	1	NT
sma-miR-202	ATTTTCGGAGTTTGAAGC	18	1	NT
sma-miR-203	ATACTTACACGAGTCCGA	18	1	NT
sma-miR-204	AACTGCGAGTGAACAGGG	18	1	NT
sma-miR-205	GTCAGGATGGCCGAGTGG	18	1	NT
sma-miR-206	TCGCTCCACCAACTAAGA	18	1	NT
sma-miR-207	AACTTCGGGAGAAGGATT	18	1	NT
sma-miR-208	TGTGAGTGCCAAGTGGGC	18	1	NT
sma-miR-209	TTTGGTGGGTATGTGTGA	18	1	NT
sma-miR-210	ATAGGGAACGTGAGCTGG	18	1	NT
sma-miR-211	GTCTGTGGTGTAGTGGTA	18	1	NT
sma-miR-212	TCTCAGGGTCGTGGGTTC	18	1	NT
sma-miR-213	ACTGGGATCGGGGCTTGC	18	1	NT
sma-miR-214	AGGACTCGGAAGTAGGGG	18	1	NT
sma-miR-215	AGTCGTGGTGCGAATTGC	18	1	NT
sma-miR-216	AAGGACGGCAGCAGGCGC	18	1	NT
sma-miR-218	TTGTGAGGAGACATGATG	18	1	NT
sma-miR-219	ATGAGCGTGAGGATACT	17	1	NT
sma-miR-221	TCGGTGGGTGGTGGTGC	17	1	NT
sma-miR-222	ATTGTGGTATGAGCGTG	17	1	NT
sma-miR-223	GTCAGATGAGTCGTGGT	17	1	NT
sma-miR-225	CGTGAGTATAGGGGCGA	17	1	NT
sma-miR-226	TTTGGTGGGTATGTGTG	17	1	NT
sma-miR-227	AGATGAGTCGTGGTGCG	17	1	NT
sma-miR-228	TGGGTCAGGCGGTCCTA	17	1	NT
sma-miR-229	AGTAACTGCGAGTGAAC	17	1	NT
sma-miR-231	AACGTGAGTATAGGGGC	17	1	NT
sma-miR-233	AGGTCTCCAAGGTGAAC	17	1	NT
sma-miR-234	AATAGGGAACGTGAGCT	17	1	NT
sma-miR-235	ATGAGCGTGAGGATACT	17	1	NT
sma-miR-236	ACGTGAGTATAGGGGCG	17	1	NT
sma-miR-238	ACGGGTGTCGGGAGCGG	17	1	NT
sma-miR-241	CTGAGGGATTAAGACTG	17	1	NT
sma-miR-242	ATGAGCGTGAGGATACT	17	1	NT
sma-miR-243	TTCGGGGTGCGTGGTCT	17	1	NT
sma-miR-244	TTCGGGGTGCGTGGTCT	17	1	NT
sma-miR-245	TTCGGGGTGCGTGGTCT	17	1	NT
sma-miR-246	AGATGAGTCGTGGTGCG	17	1	NT
sma-miR-247	GCGAGTCATTGGGTGTT	17	1	NT
sma-miR-248	GTGCTGGTGGGTTGACG	17	1	NT
sma-miR-250	ACGTGAGTATAGGGGCG	17	1	NT
sma-miR-251	ACGGGTGTCGGGAGCGG	17	1	NT
sma-miR-252	ACGGGTGTCGGGAGCGG	17	1	NT
sma-miR-253	CCGCTCGACTGATGCTG	17	1	NT
sma-miR-255	AGGGACAGACGGGGGCA	17	1	NT
sma-miR-256	ATCTGTGCGGTGTGTCG	17	1	NT
sma-miR-257	AACGTGAGTATAGGGGC	17	1	NT
sma-miR-258	AGAGGCATTGGGGAGGA	17	1	NT
sma-miR-259	CCAGGGGTCGGGAGTTC	17	1	NT
sma-miR-260	AGATGAGTCGTGGTGCG	17	1	NT
sma-miR-261	ATTGTGGTATGAGCGTG	17	1	NT
sma-miR-262	CGGGGAGGTAGTGACGA	17	1	NT
sma-miR-263	TTTTGTCACGTCGGCGG	17	1	NT
sma-miR-265	AAGGCGAAGTGAAGGTA	17	1	NT
sma-miR-266	AGAGGCATTGGGGAGGA	17	1	NT
sma-miR-269	TTCGGGGTGCGTGGTCT	17	1	NT
sma-miR-270	ACGTGAGTATAGGGGCG	17	1	NT
sma-miR-271	ACGTGAGTATAGGGGCG	17	1	NT
sma-miR-272	GGGTGTCGGGAGCGGAC	17	1	NT
sma-miR-273	AGGTCGTTGGATTGGCG	17	1	NT
sma-miR-275	ACGTGAGTATAGGGGCG	17	1	NT
sma-miR-276	TTGGTGGGTATGTGTGA	17	1	NT
sma-miR-277	GATGTGGGCGTGGGTTC	17	1	NT
sma-miR-278	AGGGAACGTGAGCTGGG	17	1	NT
sma-miR-279	AGATGAGTCGTGGTGCG	17	1	NT
sma-miR-280	ACGTGAGTATAGGGGCG	17	1	NT
sma-miR-282	ACGTGAGCTGGGTTTAG	17	1	NT
sma-miR-283	CTATGCTGTGTGAGGGC	17	1	NT
sma-miR-284	TTTGGTGGGTATGTGTG	17	1	NT
sma-miR-285	ATGCTTCCGGATGCCTT	17	1	NT
sma-miR-286	ATCCGGCGGGTGCGGTG	17	1	NT
sma-miR-287	TGGGTCGTGCGGTCGCA	17	1	NT
