# Supplementary material for: Identification of Schistosoma mansoni microRNAs
Source: BMC Genomics. 2011 Jan 19;12:47. doi: 10.1186/1471-2164-12-47 (PMC3034697; doi:10.1186/1471-2164-12-47)
Supplement: Additional file 3 — Table S2. High-throughput pipeline homology search results. Results from BLASTn homology search using all known mature miRNA sequences to search the S. mansoni miRNA database (e-value < 0.01). The file is available at http://www.cebio.org/content/2009/04/08/schistosoma-mansoni-micrornas. [file 1471-2164-12-47-S3.XLS]

## Sheet: All miRNA hits - by evalue
Additional file 3, Table S2 – High-throughput pipeline homology search results.
Results from Blastn homology search using all known mature miRNA sequences to search the S. mansoni miRNA database (e-value < 0.01). The file is available at http://www.cebio.org/content/2009/04/08/schistosoma-mansoni-micrornas.
s. start - start of sequence, s. end - end of sequence, q. start - query start, q. end query end.
Rank	Existing miRNA	S. mansoni Contig	s. start	s. end	% identity	align length	q. start	q. end	e-value
1	tae-miR1134	Smp_contig034786	4407	4385	100	23	1	23	4e-05
1	tae-miR1134	Smp_contig020473	1686	1708	100	23	1	23	4e-05
2	mmu-miR-706	Smp_contig035259	713	734	100	22	1	22	0.0001
3	tae-miR1134	Smp_contig045567	959	938	100	22	2	23	0.0002
3	tae-miR1134	Smp_contig002586	7371	7350	100	22	1	22	0.0002
4	ath-miR414	Smp_contig025942	351	331	100	21	1	21	0.0004
4	ath-miR414	Smp_contig012295	4732	4712	100	21	1	21	0.0004
4	osa-miR414	Smp_contig010045	4991	5011	100	21	1	21	0.0004
4	mmu-miR-467g	Smp_contig007912	5240	5220	100	21	1	21	0.0004
4	mmu-miR-467g	Smp_contig002322	2756	2776	100	21	1	21	0.0004
5	cel-miR-87	Smp_contig030650	3522	3542	100	21	1	21	0.0005
5	hsa-miR-302c	Smp_contig015397	3417	3397	100	21	3	23	0.0005
5	gga-miR-302c	Smp_contig015397	3417	3397	100	21	3	23	0.0005
5	mmu-miR-302c	Smp_contig015397	3417	3397	100	21	2	22	0.0005
5	hsa-miR-548g	Smp_contig027749	17396	17376	100	21	1	21	0.0005
5	mml-miR-302c	Smp_contig015397	3417	3397	100	21	3	23	0.0005
6	tae-miR1134	Smp_contig038098	660	680	100	21	1	21	0.0006
6	tae-miR1134	Smp_contig025352	2106	2126	100	21	1	21	0.0006
7	dme-miR-4	Smp_contig015769	4079	4098	100	20	2	21	0.002
7	hsa-miR-182	Smp_contig001412	18059	18040	100	20	2	21	0.002
7	cbr-miR-87	Smp_contig030650	3522	3541	100	20	1	20	0.002
7	dps-miR-4	Smp_contig015769	4079	4098	100	20	2	21	0.002
7	dre-miR-182	Smp_contig001412	18059	18040	100	20	2	21	0.002
7	osa-miR414	Smp_contig027328	2758	2739	100	20	1	20	0.002
7	osa-miR414	Smp_contig017128	4866	4885	100	20	1	20	0.002
7	osa-miR414	Smp_contig006274	11371	11390	100	20	1	20	0.002
7	mml-miR-182	Smp_contig001412	18059	18040	100	20	2	21	0.002
7	ppy-miR-182	Smp_contig001412	18059	18040	100	20	2	21	0.002
7	xtr-miR-182	Smp_contig001412	18059	18040	100	20	2	21	0.002
7	mdo-miR-182	Smp_contig001412	18059	18040	100	20	2	21	0.002
7	mmu-miR-466c-5p	Smp_contig012667	670	651	100	20	3	22	0.002
7	ame-miR-87	Smp_contig030650	3522	3541	100	20	1	20	0.002
7	ppt-miR1030i	Smp_contig026538	28596	28615	100	20	1	20	0.002
7	ppt-miR1030j	Smp_contig026538	28596	28615	100	20	1	20	0.002
7	rno-miR-466b	Smp_contig002959	3172	3153	100	20	3	22	0.002
7	tae-miR1134	Smp_contig047685	1292	1273	100	20	5	24	0.002
7	tae-miR1134	Smp_contig038516	1562	1543	100	20	4	23	0.002
7	tae-miR1134	Smp_contig036477	539	520	100	20	2	21	0.002
7	tae-miR1134	Smp_contig023483	398	379	100	20	5	24	0.002
7	tae-miR1134	Smp_contig022152	2377	2396	100	20	2	21	0.002
7	tae-miR1134	Smp_contig020811	8986	9005	100	20	2	21	0.002
7	tae-miR1134	Smp_contig005717	10742	10765	95.83	24	1	24	0.002
7	mmu-miR-466j	Smp_contig013492	172	153	100	20	3	22	0.002
7	mmu-miR-467g	Smp_contig030857	18942	18923	100	20	2	21	0.002
7	mmu-miR-467g	Smp_contig006847	3291	3310	100	20	1	20	0.002
8	mmu-miR-182	Smp_contig001412	18059	18040	100	20	2	21	0.003
8	rno-miR-182	Smp_contig001412	18059	18040	100	20	2	21	0.003
9	mmu-miR-709	Smp_contig046583	595	577	100	19	1	19	0.005
10	ath-miR414	Smp_contig025907	2436	2454	100	19	3	21	0.006
10	ath-miR414	Smp_contig020327	31615	31633	100	19	3	21	0.006
10	ath-miR414	Smp_contig015364	254	236	100	19	2	20	0.006
10	ath-miR864-5p	Smp_contig050028	4213	4231	100	19	1	19	0.006
10	dme-miR-4	Smp_contig011924	11438	11420	100	19	2	20	0.006
10	dme-miR-4	Smp_contig010181	3838	3820	100	19	3	21	0.006
10	dps-miR-4	Smp_contig011924	11438	11420	100	19	2	20	0.006
10	dps-miR-4	Smp_contig010181	3838	3820	100	19	3	21	0.006
10	dre-miR-212	Smp_contig010989	53638	53656	100	19	1	19	0.006
10	fru-miR-212	Smp_contig010989	53638	53656	100	19	1	19	0.006
10	hsa-miR-606	Smp_contig027859	11268	11250	100	19	2	20	0.006
10	mdo-miR-302a	Smp_contig012891	2147	2165	100	19	1	19	0.006
10	mdo-miR-302c	Smp_contig015397	3417	3399	100	19	3	21	0.006
10	mmu-miR-215	Smp_contig012683	11931	11949	100	19	2	20	0.006
10	mmu-miR-466g	Smp_contig042729	1354	1372	100	19	3	21	0.006
10	mmu-miR-466g	Smp_contig002310	5003	5021	100	19	3	21	0.006
10	mmu-miR-467g	Smp_contig019128	16843	16861	100	19	1	19	0.006
10	mmu-miR-467g	Smp_contig012745	27850	27832	100	19	2	20	0.006
10	mmu-miR-467g	Smp_contig009954	16412	16430	100	19	2	20	0.006
10	mmu-miR-467g	Smp_contig006055	2603	2585	100	19	3	21	0.006
10	mmu-miR-467g	Smp_contig004534	64183	64165	100	19	2	20	0.006
10	mmu-miR-509-3p	Smp_contig032077	1868	1886	100	19	1	19	0.006
10	mmu-miR-669i	Smp_contig016128	8615	8633	100	19	3	21	0.006
10	osa-miR414	Smp_contig008416	48513	48531	100	19	2	20	0.006
10	osa-miR437	Smp_contig013634	9066	9048	100	19	1	19	0.006
10	ppt-miR1030a	Smp_contig026538	28597	28615	100	19	2	20	0.006
10	ppt-miR1030b	Smp_contig026538	28597	28615	100	19	2	20	0.006
10	ppt-miR1030c	Smp_contig026538	28597	28615	100	19	2	20	0.006
10	ppt-miR1030d	Smp_contig026538	28597	28615	100	19	2	20	0.006
10	ppt-miR1030e	Smp_contig026538	28597	28615	100	19	2	20	0.006
10	ppt-miR1030f	Smp_contig026538	28597	28615	100	19	2	20	0.006
10	ppt-miR1030g	Smp_contig026538	28597	28615	100	19	2	20	0.006
10	ppt-miR1030h	Smp_contig026538	28597	28615	100	19	2	20	0.006
10	ppt-miR1046-3p	Smp_contig016325	7233	7215	100	19	1	19	0.006
10	rno-miR-215	Smp_contig012683	11931	11949	100	19	2	20	0.006
10	sme-miR-36	Smp_contig018362	15251	15233	100	19	2	20	0.006
10	tni-miR-212	Smp_contig010989	53638	53656	100	19	1	19	0.006
10	xtr-miR-212	Smp_contig010989	53638	53656	100	19	1	19	0.006
11	age-miR-124a	Smp_contig002669	3519	3537	100	19	1	19	0.007
11	ath-miR845b	Smp_contig022335	9257	9239	100	19	4	22	0.007
11	gga-miR-124a	Smp_contig002669	3519	3537	100	19	1	19	0.007
11	ggo-miR-124a	Smp_contig002669	3519	3537	100	19	1	19	0.007
11	hsa-miR-548c-3p	Smp_contig017946	25776	25758	100	19	2	20	0.007
11	lla-miR-124a	Smp_contig002669	3519	3537	100	19	1	19	0.007
11	mdo-miR-124a	Smp_contig002669	3519	3537	100	19	1	19	0.007
11	mml-miR-124a	Smp_contig002669	3519	3537	100	19	1	19	0.007
11	mmu-miR-1186	Smp_contig037864	880	862	100	19	1	19	0.007
11	mmu-miR-291b-3p	Smp_contig011849	12511	12529	100	19	1	19	0.007
11	mmu-miR-297b-3p	Smp_contig009178	4459	4441	100	19	3	21	0.007
11	mmu-miR-466h	Smp_contig048730	2728	2746	100	19	1	19	0.007
11	mmu-miR-466h	Smp_contig046301	61	43	100	19	1	19	0.007
11	mmu-miR-466h	Smp_contig038615	1904	1886	100	19	1	19	0.007
11	mmu-miR-466h	Smp_contig038044	772	754	100	19	1	19	0.007
11	mmu-miR-466h	Smp_contig001986	508	526	100	19	1	19	0.007
11	mmu-miR-466l	Smp_contig021254	9812	9830	100	19	2	20	0.007
11	mmu-miR-669d	Smp_contig020669	10491	10509	100	19	4	22	0.007
11	mmu-miR-669d	Smp_contig014976	10083	10101	100	19	4	22	0.007
11	mmu-miR-669d	Smp_contig007317	9942	9960	100	19	4	22	0.007
11	mmu-miR-669h-3p	Smp_contig046691	735	753	100	19	4	22	0.007
11	mmu-miR-706	Smp_contig049611	156	138	100	19	1	19	0.007
11	ppa-miR-124a	Smp_contig002669	3519	3537	100	19	1	19	0.007
11	ppy-miR-124a	Smp_contig002669	3519	3537	100	19	1	19	0.007
11	ptr-miR-124a	Smp_contig002669	3519	3537	100	19	1	19	0.007
11	rno-miR-543	Smp_contig026320	829	811	100	19	4	22	0.007
11	sme-miR-1a	Smp_contig002635	14528	14510	100	19	1	19	0.007
11	ssc-miR-124a	Smp_contig002669	3519	3537	100	19	1	19	0.007
11	xtr-miR-124	Smp_contig002669	3519	3537	100	19	1	19	0.007
12	age-miR-19a	Smp_contig010532	19947	19969	95.65	23	1	23	0.009
12	ame-miR-281	Smp_contig001425	7743	7761	100	19	1	19	0.009
12	bta-miR-124a	Smp_contig002669	3519	3537	100	19	1	19	0.009
12	bta-miR-19a	Smp_contig010532	19947	19969	95.65	23	1	23	0.009
12	cbr-miR-792	Smp_contig049897	3355	3337	100	19	2	20	0.009
12	cfa-miR-19a	Smp_contig010532	19947	19969	95.65	23	1	23	0.009
12	cin-miR-281	Smp_contig001425	7743	7761	100	19	1	19	0.009
12	cre-miR1171	Smp_contig019357	4543	4521	95.65	23	1	23	0.009
12	cre-miR1171	Smp_contig019356	5106	5084	95.65	23	1	23	0.009
12	cre-miR1171	Smp_contig019354	19972	19950	95.65	23	1	23	0.009
12	csa-miR-281	Smp_contig001425	7743	7761	100	19	1	19	0.009
12	dre-miR-19a	Smp_contig010532	19947	19969	95.65	23	1	23	0.009
12	fru-miR-19a	Smp_contig010532	19947	19969	95.65	23	1	23	0.009
12	gga-miR-19a	Smp_contig010532	19947	19969	95.65	23	1	23	0.009
12	gga-miR-302b	Smp_contig012891	2147	2165	100	19	1	19	0.009
12	gga-miR-302d	Smp_contig012891	2147	2165	100	19	1	19	0.009
12	gga-miR-466	Smp_contig025524	101	119	100	19	1	19	0.009
12	gga-miR-466	Smp_contig013337	4632	4650	100	19	1	19	0.009
12	gga-miR-466	Smp_contig010178	6248	6230	100	19	1	19	0.009
12	gga-miR-466	Smp_contig009811	2653	2671	100	19	1	19	0.009
12	gga-miR-466	Smp_contig007543	4600	4618	100	19	1	19	0.009
12	gga-miR-466	Smp_contig004461	4038	4020	100	19	1	19	0.009
12	ggo-miR-19a	Smp_contig010532	19947	19969	95.65	23	1	23	0.009
12	hsa-miR-19a	Smp_contig010532	19947	19969	95.65	23	1	23	0.009
12	hsa-miR-302b	Smp_contig012891	2147	2165	100	19	1	19	0.009
12	lca-miR-19a	Smp_contig010532	19947	19969	95.65	23	1	23	0.009
12	lla-miR-19a	Smp_contig010532	19947	19969	95.65	23	1	23	0.009
12	mdo-miR-19a	Smp_contig010532	19947	19969	95.65	23	1	23	0.009
12	mml-miR-19a	Smp_contig010532	19947	19969	95.65	23	1	23	0.009
12	mml-miR-302b	Smp_contig012891	2147	2165	100	19	1	19	0.009
12	mmu-miR-1195	Smp_contig039422	1342	1360	100	19	1	19	0.009
12	mmu-miR-1195	Smp_contig039395	2324	2342	100	19	1	19	0.009
12	mmu-miR-19a	Smp_contig010532	19947	19969	95.65	23	1	23	0.009
12	mmu-miR-302b	Smp_contig012891	2147	2165	100	19	1	19	0.009
12	mmu-miR-466j	Smp_contig004998	945	963	100	19	2	20	0.009
12	mmu-miR-503	Smp_contig021239	29191	29213	95.65	23	1	23	0.009
12	mmu-miR-669f	Smp_contig049841	1643	1661	100	19	1	19	0.009
12	mmu-miR-669f	Smp_contig041394	447	465	100	19	1	19	0.009
12	mmu-miR-669f	Smp_contig030304	43720	43738	100	19	1	19	0.009
12	mmu-miR-669f	Smp_contig024434	14315	14297	100	19	1	19	0.009
12	mmu-miR-669f	Smp_contig023092	9096	9114	100	19	4	22	0.009
12	mmu-miR-669f	Smp_contig021069	10718	10700	100	19	1	19	0.009
12	mmu-miR-669f	Smp_contig017643	14424	14442	100	19	1	19	0.009
12	mmu-miR-669f	Smp_contig017379	210	192	100	19	1	19	0.009
12	mmu-miR-669f	Smp_contig017207	6833	6815	100	19	1	19	0.009
12	mmu-miR-669f	Smp_contig011335	21160	21178	100	19	1	19	0.009
12	mmu-miR-669f	Smp_contig011165	3805	3823	100	19	1	19	0.009
12	mmu-miR-669f	Smp_contig010945	27253	27235	100	19	1	19	0.009
12	mmu-miR-669f	Smp_contig009013	5127	5145	100	19	1	19	0.009
12	mmu-miR-669f	Smp_contig009012	14122	14140	100	19	1	19	0.009
12	mmu-miR-669f	Smp_contig007679	3301	3283	100	19	2	20	0.009
12	mmu-miR-7b	Smp_contig012023	10524	10546	95.65	23	1	23	0.009
12	mne-miR-19a	Smp_contig010532	19947	19969	95.65	23	1	23	0.009
12	ppa-miR-19a	Smp_contig010532	19947	19969	95.65	23	1	23	0.009
12	ppy-miR-19a	Smp_contig010532	19947	19969	95.65	23	1	23	0.009
12	ptr-miR-19a	Smp_contig010532	19947	19969	95.65	23	1	23	0.009
12	rno-miR-19a	Smp_contig010532	19947	19969	95.65	23	1	23	0.009
12	rno-miR-297	Smp_contig019223	876	898	95.65	23	1	23	0.009
12	rno-miR-503	Smp_contig021239	29191	29213	95.65	23	1	23	0.009
12	rno-miR-7b	Smp_contig012023	10524	10546	95.65	23	1	23	0.009
12	sla-miR-19a	Smp_contig010532	19947	19969	95.65	23	1	23	0.009
12	sme-miR-190a	Smp_contig013183	76689	76707	100	19	5	23	0.009
12	ssc-miR-19a	Smp_contig010532	19947	19969	95.65	23	1	23	0.009
12	tni-miR-19a	Smp_contig010532	19947	19969	95.65	23	1	23	0.009
12	xtr-miR-19a	Smp_contig010532	19947	19969	95.65	23	1	23	0.009
