# Supplementary material for: Identification of Schistosoma mansoni microRNAs
Source: BMC Genomics. 2011 Jan 19;12:47. doi: 10.1186/1471-2164-12-47 (PMC3034697; doi:10.1186/1471-2164-12-47)
Supplement: Additional file 4 — Table S3. High-throughput pipeline extended sequence folding results. Results from RNAShapes folding of 110 extended miRNA sequences. The file is available at http://www.cebio.org/content/2009/04/08/schistosoma-mansoni-micrornas. [file 1471-2164-12-47-S4.XLS]

## Sheet: All miRNA Folds
	Additional file 4, Table S3 – High-throughput pipeline extended sequence folding results.
	Results from RNAShapes folding of 110 extended miRNA sequences. The file is available at http://www.cebio.org/content/2009/04/08/schistosoma-mansoni-micrornas.
	MFE - mean free energy,
	Hairpin indicates if the sequence forms a hairpin
	Stem indicates if the region surrounding the mature sequence is within the hairpin or not
Inter ID	Analysis ID	S. mansoni Contig	Mature Sequence Start	Mature Sequence End	miRNA Family	Extend Seq MFE	<= -15 kcal/mol	Hairpin	Stem	Refold?
Sman29	SMan29	Smp_contig001412	18040	18059	miR-182	-15	Yes	Yes	Yes	Yes
Sman30	SMan30	Smp_contig001425	7743	7761	miR-281	-21.3	Yes	Yes	Yes	Yes
M1	SMan31	Smp_contig001986	508	526	miR-466h	-27	Yes	Yes	Yes	Yes
M2	SMan32	Smp_contig002310	5003	5021	miR-466g	-8.8	N/A	N/A	N/A	No
Sman31	SMan33	Smp_contig002322	2756	2776	miR-467g	-19.5	Yes	Yes	N/A	No
Sman32	SMan34	Smp_contig002586	7350	7371	miR-1134	-12.5	N/A	N/A	N/A	No
M3	SMan35	Smp_contig002635	14510	14528	miR-1a	-7.6	N/A	N/A	N/A	No
Sman33	SMan36	Smp_contig002669	3519	3537	miR-124a	-27.1	Yes	Yes	Yes	Yes
Sman34	SMan37	Smp_contig002959	3153	3172	miR-466b	-15.3	Yes	Yes	Yes	Yes
M4	SMan38	Smp_contig004461	4020	4038	miR-466	-21	Yes	Yes	No	No
Sman35	SMan39	Smp_contig004534	64165	64183	miR-467g	-15.96	Yes	Yes	N/A	No
Sman36	SMan40	Smp_contig004998	945	963	miR-466j	-36.6	Yes	Yes	No	No
Sman37	SMan41	Smp_contig005717	10742	10765	miR-1134	-11.01	N/A	N/A	N/A	No
Sman38	SMan42	Smp_contig006055	2585	2603	miR-467g	-23.8	Yes	Yes	Yes	Yes
Sman39	SMan43	Smp_contig006274	11371	11390	miR-414	-7.71	N/A	N/A	N/A	No
Sman40	SMan44	Smp_contig006847	3291	3310	miR-467g	-19.26	Yes	Yes	Yes	Yes
Sman41	SMan45	Smp_contig007317	9942	9960	miR-669d	-18.6	Yes	Yes	N/A	No
M5	SMan46	Smp_contig007543	4600	4618	miR-466	-10.92	N/A	N/A	N/A	No
Sman42	SMan47	Smp_contig007679	3283	3301	miR-669f	-23.7	Yes	Yes	No	No
Sman43	SMan48	Smp_contig007912	5220	5240	miR-467g	-19.9	Yes	Yes	Yes	Yes
Sman44	SMan49	Smp_contig008416	48513	48531	miR-414	-9.4	N/A	N/A	N/A	No
Sman45	SMan50	Smp_contig009012	14122	14140	miR-669f	-13.3	N/A	N/A	N/A	No
Sman46	SMan51	Smp_contig009013	5127	5145	miR-669f	-13.5	N/A	N/A	N/A	No
M6	SMan52	Smp_contig009178	4441	4459	miR-297b-3p	-15.8	Yes	Yes	Yes	Yes
M7	SMan53	Smp_contig009811	2653	2671	miR-466	-0.7	N/A	N/A	N/A	No
Sman47	SMan54	Smp_contig009954	16412	16430	miR-467g	-16.25	Yes	Yes	N/A	No
Sman48	SMan55	Smp_contig010045	4991	5011	miR-414	-14.2	N/A	N/A	N/A	No
M8	SMan56	Smp_contig010178	6230	6248	miR-466	-19.83	Yes	Yes	No	No
Sman49	SMan57	Smp_contig010181	3820	3838	miR-4	-27.2	Yes	Yes	No	No
Sman50	SMan58	Smp_contig010532	19947	19969	miR-19a	-18.27	Yes	Yes	Yes	Yes
Sman51	SMan59	Smp_contig010945	27235	27253	miR-669f	-20.9	Yes	Yes	No	No
M9	SMan60	Smp_contig010989	53638	53656	miR-212	-23.1	Yes	Yes	Yes	Yes
Sman52	SMan61	Smp_contig011165	3805	3823	miR-669f	-9.94	N/A	N/A	N/A	No
Sman53	SMan62	Smp_contig011335	21160	21178	miR-669f	-5.26	N/A	N/A	N/A	No
M10	SMan63	Smp_contig011849	12511	12529	miR-291b-3p	-14.6	N/A	N/A	N/A	No
Sman54	SMan64	Smp_contig011924	11420	11438	miR-4	-20.42	Yes	Yes	Yes	Yes
Sman55	SMan65	Smp_contig012023	10524	10546	miR-7b	-25.2	Yes	Yes	Yes	Yes
Sman56	SMan66	Smp_contig012295	4712	4732	miR-414	-8.38	N/A	N/A	N/A	No
Sman57	SMan67	Smp_contig012667	651	670	miR-466c-5p	-14.59	N/A	N/A	N/A	No
Sman58	SMan68	Smp_contig012683	11931	11949	miR-215	-17.6	Yes	Yes	Yes	Yes
Sman59	SMan69	Smp_contig012745	27832	27850	miR-467g	-19.1	Yes	Yes	Yes	Yes
Sman60	SMan70	Smp_contig012891	2147	2165	miR-302b	-15.1	Yes	Yes	N/A	No
M11	SMan71	Smp_contig013183	76689	76707	miR-190a	-18.28	Yes	Yes	No	No
M12	SMan72	Smp_contig013337	4632	4650	miR-466	-14.11	N/A	N/A	N/A	No
Sman61	SMan73	Smp_contig013492	153	172	miR-466j	-23	Yes	Yes	No	No
Sman62	SMan74	Smp_contig013634	9048	9066	miR-437	-15.4	Yes	Yes	N/A	No
Sman63	SMan75	Smp_contig014976	10083	10101	miR-669d	-24.3	Yes	Yes	Yes	Yes
Sman64	SMan76	Smp_contig015364	236	254	miR-414	-16.04	Yes	Yes	N/A	No
Sman65	SMan77	Smp_contig015397	3397	3417	miR-302c	-22	Yes	Yes	No	No
Sman66	SMan78	Smp_contig015769	4079	4098	miR-4	-20.7	Yes	Yes	Yes	Yes
Sman67	SMan79	Smp_contig016128	8615	8633	miR-669i	-12.39	N/A	N/A	N/A	No
M13	SMan80	Smp_contig016325	7215	7233	miR1046-3p	-13.2	N/A	N/A	N/A	No
Sman68	SMan81	Smp_contig017128	4866	4885	miR-414	-8.98	N/A	N/A	N/A	No
Sman69	SMan82	Smp_contig017207	6815	6833	miR-669f	-21.4	Yes	Yes	Yes	Yes
Sman70	SMan83	Smp_contig017379	192	210	miR-669f	-16.6	Yes	Yes	N/A	No
Sman71	SMan84	Smp_contig017643	14424	14442	miR-669f	-7.5	N/A	N/A	N/A	No
M14	SMan85	Smp_contig017946	25758	25776	miR-548c-3p	-12.5	N/A	N/A	N/A	No
Sman72	SMan86	Smp_contig019128	16843	16861	miR-467g	-17.79	Yes	Yes	N/A	No
Sman73	SMan87	Smp_contig019223	876	898	mir-297	-25.8	Yes	Yes	No	No
Sman74	SMan88	Smp_contig019354	19950	19972	miR-1171	0	N/A	N/A	N/A	No
Sman75	SMan89	Smp_contig019356	5084	5106	miR-1171	0	N/A	N/A	N/A	No
Sman76	SMan90	Smp_contig019357	4521	4543	miR-1171	0	N/A	N/A	N/A	No
Sman77	SMan91	Smp_contig020327	31615	31633	miR-414	-15.4	Yes	Yes	Yes	Yes
Sman78	SMan92	Smp_contig020473	1686	1708	miR-1134	-27.7	Yes	Yes	Yes	Yes
Sman79	SMan93	Smp_contig020669	10491	10509	miR-669d	-26.1	Yes	Yes	No	No
Sman80	SMan94	Smp_contig020811	8986	9005	miR-1134	-15.3	Yes	Yes	Yes	Yes
Sman81	SMan95	Smp_contig021069	10700	10718	miR-669f	-17.3	Yes	Yes	N/A	No
Sman82	SMan96	Smp_contig021239	29191	29213	miR-503	-29.3	Yes	Yes	No	No
Sman83	SMan97	Smp_contig021254	9812	9830	miR-466l	-12.44	N/A	N/A	N/A	No
Sman84	SMan98	Smp_contig022152	2377	2396	miR-1134	-20.71	Yes	Yes	No	No
M15	SMan99	Smp_contig022335	9239	9257	miR-845b	-19.6	Yes	Yes	Yes	Yes
Sman85	SMan100	Smp_contig023092	9096	9114	miR-669f	-15.4	Yes	Yes	N/A	No
Sman86	SMan101	Smp_contig023483	379	398	miR-1134	-12.82	N/A	N/A	N/A	No
Sman87	SMan102	Smp_contig024434	14297	14315	miR-669f	-18.27	Yes	Yes	N/A	No
Sman88	SMan103	Smp_contig025352	2106	2126	miR-1134	-14.7	N/A	N/A	N/A	No
M16	SMan104	Smp_contig025524	101	119	miR-466	-20.3	Yes	Yes	Yes	Yes
Sman89	SMan105	Smp_contig025907	2436	2454	miR-414	-11.15	N/A	N/A	N/A	No
Sman90	SMan106	Smp_contig025942	331	351	miR-414	-12.96	N/A	N/A	N/A	No
M17	SMan107	Smp_contig026320	811	829	miR-543	-23.2	Yes	Yes	No	No
Sman91	SMan108	Smp_contig026538	28596	28615	miR-1030i	-28.9	Yes	Yes	Yes	Yes
Sman92	SMan109	Smp_contig027328	2739	2758	miR-414	-21.8	Yes	Yes	Yes	Yes
Sman93	SMan110	Smp_contig027749	17376	17396	miR-548g	-13.2	N/A	N/A	N/A	No
M18	SMan111	Smp_contig027859	11250	11268	miR-606	-16.9	Yes	Yes	No	No
Sman94	SMan112	Smp_contig030304	43720	43738	miR-669f	-11.9	N/A	N/A	N/A	No
Sman95	SMan113	Smp_contig030650	3522	3542	miR-87	-25.5	Yes	Yes	Yes	Yes
Sman96	SMan114	Smp_contig030857	18923	18942	miR-467g	-19.39	Yes	Yes	N/A	No
M19	SMan115	Smp_contig032077	1868	1886	miR-509-3p	-27.3	Yes	Yes	No	No
Sman97	SMan116	Smp_contig034786	4385	4407	miR-1134	-11.75	N/A	N/A	N/A	No
Sman98	SMan117	Smp_contig035259	713	734	miR-706	-11.4	N/A	N/A	N/A	No
Sman99	SMan118	Smp_contig036477	520	539	miR-1134	-13.85	N/A	N/A	N/A	No
Sman100	SMan119	Smp_contig037864	862	880	miR-1186	-37.5	Yes	Yes	Yes	Yes
M20	SMan120	Smp_contig038098	660	680	miR-466h	-19.49	Yes	Yes	Yes	Yes
Sman101	SMan121	Smp_contig038044	754	772	miR-1134	-14.77	N/A	N/A	N/A	No
Sman102	SMan122	Smp_contig038516	1543	1562	miR-1134	-8.8	N/A	N/A	N/A	No
M21	SMan123	Smp_contig038615	1886	1904	miR-466h	-19.49	Yes	Yes	Yes	Yes
Sman103	SMan124	Smp_contig039395	2324	2342	miR-1195	-51.2	Yes	Yes	Yes	Yes
Sman104	SMan125	Smp_contig039422	1342	1360	miR-1195	-34.4	Yes	Yes	Yes	Yes
Sman105	SMan126	Smp_contig041394	447	465	miR-669f	-10.36	N/A	N/A	N/A	No
M22	SMan127	Smp_contig042729	1354	1372	miR-466g	-8.8	N/A	N/A	N/A	No
Sman106	SMan128	Smp_contig045567	938	959	miR-1134	-6.84	N/A	N/A	N/A	No
M23	SMan129	Smp_contig046301	43	61	miR-466h	-19.09	Yes	Yes	Yes	Yes
M24	SMan130	Smp_contig046583	577	595	miR-709	-22.4	Yes	Yes	Yes	Yes
Sman107	SMan131	Smp_contig046691	735	753	miR-669h-3p	-11.75	N/A	N/A	N/A	No
Sman108	SMan132	Smp_contig047685	1273	1292	miR-1134	-12.82	N/A	N/A	N/A	No
M25	SMan133	Smp_contig048730	2728	2746	miR-466h	-35.3	Yes	Yes	Yes	Yes
M26	SMan134	Smp_contig049611	138	156	miR-706	-17.1	Yes	Yes	No	No
Sman109	SMan135	Smp_contig049841	1643	1661	miR-669f	-1.82	N/A	N/A	N/A	No
M27	SMan136	Smp_contig049897	3337	3355	miR-792	-20.7	Yes	Yes	Yes	Yes
M28	SMan137	Smp_contig050028	4213	4231	miR864-5p	-22.8	Yes	Yes	Yes	Yes
